# Supplementary material for: Effects of supplemental octanoate on hepatic lipid metabolism, serum biochemical indexes, antioxidant capacity and inflammation-related genes expression of large yellow croaker (Larimichthys crocea) fed with high soybean oil diet
Source: Front Immunol. 2023 Mar 27;14:1162633. doi: 10.3389/fimmu.2023.1162633 (PMC10083288; doi:10.3389/fimmu.2023.1162633)
Supplement: Supplementary file 1 [file Table_1.xlsx]

## Sheet: Formulation
Table 1 Formulation and proximate composition of the experimental diets（g/kg）
Ingredients(%)	Diets
	FO	SO	S1	S2	S3	S4
White fish meal	320	320	320	320	320	320
Krill meal	10	10	10	10	10	10
Bean meal	250	250	250	250	250	250
High-gluten flour	272.6	272.6	272.6	272.6	272.6	272.6
Fish oil	70	0	0	0	0	0
Soybean oil	0	70	70	70	70	70
Soybean lecithin	20	20	20	20	20	20
Vitamin and Mineral premix	10	10	10	10	10	10
Ascorbic acid polyphosphate	0.5	0.5	0.5	0.5	0.5	0.5
Monocalcium phosphate	20	20	20	20	20	20
Antioxidant	0.5	0.5	0.5	0.5	0.5	0.5
Choline chloride	2	2	2	2	2	2
Phagostimulant	5	5	5	5	5	5
Mildew preventive	0.5	0.5	0.5	0.5	0.5	0.5
Microcrystalline cellulose	18.9	18.9	18.2	16.8	12.6	0
Sodium octanoate	0	0	0.7	2.1	6.3	18.9
Total	1000	1000	1000	1000	1000	1000
Proximate analysis (dry matter %)
Crude protein	44.81	44.94	45.24	44.97	45.33	44.77
Crude lipid	12.41	12.66	12.53	12.63	12.21	12.84
